# Supplementary material for: Encephalitis: Predictive Role of Clinical and Diagnostic Data on Outcome—A Monocentric Study
Source: Life (Basel). 2025 Aug 19;15(8):1313. doi: 10.3390/life15081313 (PMC12387950; doi:10.3390/life15081313)
Supplement: Supplementary file 1 [file life-15-01313-s001.zip]

Archive with 1 entries (1 files):
- life-3767806-supplementary.pdf
